# Supplementary material for: Comparing efficacy in reducing pulling and welfare impacts of four types of leash walking equipment
Source: PeerJ. 2024 Oct 24;12:e18131. doi: 10.7717/peerj.18131 (PMC11512810; doi:10.7717/peerj.18131)
Supplement: Supplemental Information 1 — The tension data for the pulling data for all dogs across all equipment types. The raw output tension files and the resulting converted data. [file peerj-12-18131-s001.zip]

Archive with 120 entries (120 files):
- Juju_prong_202291311448 copy.xlsx
- __MACOSX/._Juju_prong_202291311448 copy.xlsx
- Bubba_harness_202291395026 copy.xlsx
- __MACOSX/._Bubba_harness_202291395026 copy.xlsx
- Bubba_martin_202291390336 copy.xlsx
- __MACOSX/._Bubba_martin_202291390336 copy.xlsx
- Bubba_prong_2022913113242 copy.xlsx
- __MACOSX/._Bubba_prong_2022913113242 copy.xlsx
- Bubba_star_2022913104244 copy.xlsx
- __MACOSX/._Bubba_star_2022913104244 copy.xlsx
- Buzz_harness_202291313394 copy.xlsx
- __MACOSX/._Buzz_harness_202291313394 copy.xlsx
- Buzz_martin_2022913130220 copy.xlsx
- __MACOSX/._Buzz_martin_2022913130220 copy.xlsx
- Buzz_prong_2022913152025 copy.xlsx
- __MACOSX/._Buzz_prong_2022913152025 copy.xlsx
- Buzz_star_2022913143527 copy.xlsx
- __MACOSX/._Buzz_star_2022913143527 copy.xlsx
- Daisy_harness_2022913132646 copy.xlsx
- __MACOSX/._Daisy_harness_2022913132646 copy.xlsx
- Daisy_martin_2022913125011 copy.xlsx
- __MACOSX/._Daisy_martin_2022913125011 copy.xlsx
- Daisy_prong_202291315844 copy.xlsx
- __MACOSX/._Daisy_prong_202291315844 copy.xlsx
- Daisy_star_2022913142214 copy.xlsx
- __MACOSX/._Daisy_star_2022913142214 copy.xlsx
- Dominic_harness_2022912102110 copy.xlsx
- __MACOSX/._Dominic_harness_2022912102110 copy.xlsx
- Dominic_martin_202291293152 copy.xlsx
- __MACOSX/._Dominic_martin_202291293152 copy.xlsx
- Dominic_prong_2022912123959 copy.xlsx
- __MACOSX/._Dominic_prong_2022912123959 copy.xlsx
- Dominic_star_2022912111922 copy.xlsx
- __MACOSX/._Dominic_star_2022912111922 copy.xlsx
- Duke_harness_2022912121531 copy.xlsx
- __MACOSX/._Duke_harness_2022912121531 copy.xlsx
- Duke_martin_2022912104916 copy.xlsx
- __MACOSX/._Duke_martin_2022912104916 copy.xlsx
- Duke_prong_2022912141147 copy.xlsx
- __MACOSX/._Duke_prong_2022912141147 copy.xlsx
- Duke_star_2022912125340 copy.xlsx
- __MACOSX/._Duke_star_2022912125340 copy.xlsx
- Harley_harness_2022912145017 copy.xlsx
- __MACOSX/._Harley_harness_2022912145017 copy.xlsx
- Harley_martin_2022912133721 copy.xlsx
- __MACOSX/._Harley_martin_2022912133721 copy.xlsx
- Harley_prong_2022912160856 copy.xlsx
- __MACOSX/._Harley_prong_2022912160856 copy.xlsx
- Harley_star_2022912153319 copy.xlsx
- __MACOSX/._Harley_star_2022912153319 copy.xlsx
- Juju_harness_2022913100745 copy.xlsx
- __MACOSX/._Juju_harness_2022913100745 copy.xlsx
- Juju_martin_202291391711 copy.xlsx
- __MACOSX/._Juju_martin_202291391711 copy.xlsx
- Juju_star_202291310556 copy.xlsx
- __MACOSX/._Juju_star_202291310556 copy.xlsx
- Mars_harness_20229139286 copy.xlsx
- __MACOSX/._Mars_harness_20229139286 copy.xlsx
- Mars_martin_20229138376 copy.xlsx
- __MACOSX/._Mars_martin_20229138376 copy.xlsx
- Mars_prong_2022913110714 copy.xlsx
- __MACOSX/._Mars_prong_2022913110714 copy.xlsx
- Mars_star_2022913102246 copy.xlsx
- __MACOSX/._Mars_star_2022913102246 copy.xlsx
- MrFitz_harness_2022912142259 copy.xlsx
- __MACOSX/._MrFitz_harness_2022912142259 copy.xlsx
- MrFitz_martin_2022912130731 copy.xlsx
- __MACOSX/._MrFitz_martin_2022912130731 copy.xlsx
- MrFitz_prong_2022912154521 copy.xlsx
- __MACOSX/._MrFitz_prong_2022912154521 copy.xlsx
- MrFitz_star_2022912151021 copy.xlsx
- __MACOSX/._MrFitz_star_2022912151021 copy.xlsx
- Ranger_harness_2022912143430 copy.xlsx
- __MACOSX/._Ranger_harness_2022912143430 copy.xlsx
- Ranger_martin_2022912132344 copy.xlsx
- __MACOSX/._Ranger_martin_2022912132344 copy.xlsx
- Ranger_prong_2022912155818 copy.xlsx
- __MACOSX/._Ranger_prong_2022912155818 copy.xlsx
- Ranger_star_2022912152113 copy.xlsx
- __MACOSX/._Ranger_star_2022912152113 copy.xlsx
- Royal_harness_2022912100716 copy.xlsx
- __MACOSX/._Royal_harness_2022912100716 copy.xlsx
- Royal_martin_20229129143 copy.xlsx
- __MACOSX/._Royal_martin_20229129143 copy.xlsx
- Royal_prong_2022912122642 copy.xlsx
- __MACOSX/._Royal_prong_2022912122642 copy.xlsx
- Royal_star_2022912110131 copy.xlsx
- __MACOSX/._Royal_star_2022912110131 copy.xlsx
- Saint_harness_202291393758 copy.xlsx
- __MACOSX/._Saint_harness_202291393758 copy.xlsx
- Saint_martin_202291385050 copy.xlsx
- __MACOSX/._Saint_martin_202291385050 copy.xlsx
- Saint_prong_202291311212 copy.xlsx
- __MACOSX/._Saint_prong_202291311212 copy.xlsx
- Saint_star_2022913103243 copy.xlsx
- __MACOSX/._Saint_star_2022913103243 copy.xlsx
- Sulley_harness_2022913145656 copy.xlsx
- __MACOSX/._Sulley_harness_2022913145656 copy.xlsx
- Sulley_martin_202291314104 copy.xlsx
- __MACOSX/._Sulley_martin_202291314104 copy.xlsx
- Sulley_prong_2022913162242 copy.xlsx
- __MACOSX/._Sulley_prong_2022913162242 copy.xlsx
- Sulley_star_202291315462 copy.xlsx
- __MACOSX/._Sulley_star_202291315462 copy.xlsx
- Sunny_harness_2022912103439 copy.xlsx
- __MACOSX/._Sunny_harness_2022912103439 copy.xlsx
- Sunny_martin_202291294640 copy.xlsx
- __MACOSX/._Sunny_martin_202291294640 copy.xlsx
- Sunny_prong_2022912120359 copy.xlsx
- __MACOSX/._Sunny_prong_2022912120359 copy.xlsx
- Sunny_star_2022912115450 copy.xlsx
- __MACOSX/._Sunny_star_2022912115450 copy.xlsx
- Unnamed_harness_2022913135236 copy.xlsx
- __MACOSX/._Unnamed_harness_2022913135236 copy.xlsx
- Unnamed_martin_2022913131252 copy.xlsx
- __MACOSX/._Unnamed_martin_2022913131252 copy.xlsx
- Unnamed_prong_2022913153136 copy.xlsx
- __MACOSX/._Unnamed_prong_2022913153136 copy.xlsx
- Unnamed_star_2022913144724 copy.xlsx
- __MACOSX/._Unnamed_star_2022913144724 copy.xlsx
