# Supplementary material for: Comparing efficacy in reducing pulling and welfare impacts of four types of leash walking equipment
Source: PeerJ. 2024 Oct 24;12:e18131. doi: 10.7717/peerj.18131 (PMC11512810; doi:10.7717/peerj.18131)
Supplement: Supplemental Information 2 — The tension data for the pulling data for all dogs across all equipment types. The raw output tension files and the resulting converted data. [file peerj-12-18131-s002.zip]

Archive with 64 entries (64 files):
- Boris_harness_2022915104715 copy.xlsx
- __MACOSX/._Boris_harness_2022915104715 copy.xlsx
- Boris_martin_202291591647 copy.xlsx
- __MACOSX/._Boris_martin_202291591647 copy.xlsx
- Boris_prong_2022915123721 copy.xlsx
- __MACOSX/._Boris_prong_2022915123721 copy.xlsx
- Boris_star_2022915112914 copy.xlsx
- __MACOSX/._Boris_star_2022915112914 copy.xlsx
- KimChi_harness_202291411258 copy.xlsx
- __MACOSX/._KimChi_harness_202291411258 copy.xlsx
- KimChi_martin_2022914101649 copy.xlsx
- __MACOSX/._KimChi_martin_2022914101649 copy.xlsx
- KimChi_prong_2022914135524 copy.xlsx
- __MACOSX/._KimChi_prong_2022914135524 copy.xlsx
- KimChi_star_2022914124117 copy.xlsx
- __MACOSX/._KimChi_star_2022914124117 copy.xlsx
- Klutz_harness_202291593924 copy.xlsx
- __MACOSX/._Klutz_harness_202291593924 copy.xlsx
- Klutz_martin_20229158380 copy.xlsx
- __MACOSX/._Klutz_martin_20229158380 copy.xlsx
- Klutz_prong_2022915113947 copy.xlsx
- __MACOSX/._Klutz_prong_2022915113947 copy.xlsx
- Klutz_star_202291511622 copy.xlsx
- __MACOSX/._Klutz_star_202291511622 copy.xlsx
- MsPotato_harness_2022914111331 copy.xlsx
- __MACOSX/._MsPotato_harness_2022914111331 copy.xlsx
- MsPotato_martin_202291410345 copy.xlsx
- __MACOSX/._MsPotato_martin_202291410345 copy.xlsx
- MsPotato_prong_2022914131756 copy.xlsx
- __MACOSX/._MsPotato_prong_2022914131756 copy.xlsx
- MsPotato_star_202291412179 copy.xlsx
- __MACOSX/._MsPotato_star_202291412179 copy.xlsx
- Reggie_harness_2022914113519 copy.xlsx
- __MACOSX/._Reggie_harness_2022914113519 copy.xlsx
- Reggie_martin_2022914103212 copy.xlsx
- __MACOSX/._Reggie_martin_2022914103212 copy.xlsx
- Reggie_prong_2022914133917 copy.xlsx
- __MACOSX/._Reggie_prong_2022914133917 copy.xlsx
- Reggie_star_2022914122830 copy.xlsx
- __MACOSX/._Reggie_star_2022914122830 copy.xlsx
- Richa_harness_2022914105648 copy.xlsx
- __MACOSX/._Richa_harness_2022914105648 copy.xlsx
- Richa_martin_202291493413 copy.xlsx
- __MACOSX/._Richa_martin_202291493413 copy.xlsx
- Richa_prong_202291413631 copy.xlsx
- __MACOSX/._Richa_prong_202291413631 copy.xlsx
- Richa_star_202291412512 copy.xlsx
- __MACOSX/._Richa_star_202291412512 copy.xlsx
- Tyr_harness_202291595550 copy.xlsx
- __MACOSX/._Tyr_harness_202291595550 copy.xlsx
- Tyr_martin_20229159059 copy.xlsx
- __MACOSX/._Tyr_martin_20229159059 copy.xlsx
- Tyr_prong_2022915122222 copy.xlsx
- __MACOSX/._Tyr_prong_2022915122222 copy.xlsx
- Tyr_star_2022915111828 copy.xlsx
- __MACOSX/._Tyr_star_2022915111828 copy.xlsx
- Ursula_harness_202291411471 copy.xlsx
- __MACOSX/._Ursula_harness_202291411471 copy.xlsx
- Ursula_martin_2022914104350 copy.xlsx
- __MACOSX/._Ursula_martin_2022914104350 copy.xlsx
- Ursula_prong_202291414738 copy.xlsx
- __MACOSX/._Ursula_prong_202291414738 copy.xlsx
- Ursula_star_202291412522 copy.xlsx
- __MACOSX/._Ursula_star_202291412522 copy.xlsx
